# Supplementary material for: Assessing the Contributions of Inactivation, Removal, and Transfer of Ebola Virus and Vesicular Stomatitis Virus by Disinfectant Pre-soaked Wipes
Source: Front Public Health. 2020 Jun 2;8:183. doi: 10.3389/fpubh.2020.00183 (PMC7280553; doi:10.3389/fpubh.2020.00183)
Supplement: Supplementary file 1 [file Data_Sheet_1.xlsx]

## Sheet: Ebola DMEM Control wipe
	Wipe		1			2			3		average	Stdev
		1	2	3	1	2	3	1	2	3
raw numbers	Pos Inoculmn	2.9356e+06	6.32456e+06	6.32456e+06	20000000	2.9356e+06	4.16114e+06	4.74275e+06	6.32456e+06	6.32456e+06	6.67481e+06	5.19695e+06
	Pos Dry	9.61276e+06	1.36258e+06	2.9356e+06	1.36258e+06	2.9356e+06	4.74275e+06	4.16114e+06	4.74275e+06	6.32456e+06	4.24226e+06	2.5905e+06
	5 seconds	6324.56	8433.93	29356	63245.6	6324.56	8433.93	6324.56	29356	6324.56	18236	19470.7
	15 seconds	6324.56	13625.8	63.2456	13625.8	8433.93	13625.8	1362.58	6324.56	632.456	7113.21	5645.83
	30 seconds	474.275	200	961.276	6324.56	8433.93	6324.56	1362.58	1362.58	632.456	2897.36	3179.65
	60 seconds	3336.2	2935.6	1362.58	29.356	632.456	1362.58	4742.75	843.393	4742.75	2220.85	1773.81
			1			2			3		average	Stdev
	Transfer	1	2	3	1	2	3	1	2	3
	Pos Inoculmn
	Pos Dry
	5 seconds	63.2456	13625.8	6324.56	29356	13625.8	41611.4	35565.6	6324.56	13625.8	17791.4	14345.6
	15 seconds	8433.93	843.393	136.258	6324.56	13625.8	8433.93	2935.6	2000	6324.56	5450.9	4385.53
	30 seconds	200	29.356	632.456	8433.93	13625.8	8433.93	63.2456	1362.58	474.275	3695.07	5093.75
	60 seconds	843.393	63.2456	84.3393	29.356	29.356	63.2456	1362.58	843.393	843.393	462.478	510.2
	Wipe		1			2			3		average	Stdev
		1	2	3	1	2	3	1	2	3
log10	Pos Inoculmn	6.4677	6.80103	6.80103	7.30103	6.4677	6.61921	6.67603	6.80103	6.80103	6.74842	0.248997
	Pos Dry	6.98285	6.13436	6.4677	6.13436	6.4677	6.67603	6.61921	6.67603	6.80103	6.55103	0.28416
	5 seconds	3.80103	3.92603	4.4677	4.80103	3.80103	3.92603	3.80103	4.4677	3.80103	4.08807	0.383834
	15 seconds	3.80103	4.13436	1.80103	4.13436	3.92603	4.13436	3.13436	3.80103	2.80103	3.51862	0.796525
	30 seconds	2.67603	2.30103	2.98285	3.80103	3.92603	3.80103	3.13436	3.13436	2.80103	3.17308	0.56355
	60 seconds	3.52325	3.4677	3.13436	1.4677	2.80103	3.13436	3.67603	2.92603	3.67603	3.08961	0.685877
			1			2			3		average	Stdev
	Transfer	1	2	3	1	2	3	1	2	3
	Pos Inoculmn
	Pos Dry
	5 seconds	1.80103	4.13436	3.80103	4.4677	4.13436	4.61921	4.55103	3.80103	4.13436	3.93824	0.85442
	15 seconds	3.92603	2.92603	2.13436	3.80103	4.13436	3.92603	3.4677	3.30103	3.80103	3.49084	0.630569
	30 seconds	2.30103	1.4677	2.80103	3.92603	4.13436	3.92603	1.80103	3.13436	2.67603	2.90751	0.959264
	60 seconds	2.92603	1.80103	1.92603	1.4677	1.4677	1.80103	3.13436	2.92603	2.92603	2.26399	0.696732

## Sheet: EBOV QAC wipe
	Wipe		1			2			3		average	Stdev
		1	2	3	1	2	3	1	2	3
raw numbers	Pos Inoculmn	1.36258e+07	8.43393e+06	4.74275e+06	6.32456e+06	6.32456e+06	6.32456e+06	8.43393e+06	1.36258e+07	8.43393e+06	8.47443e+06	3.17943e+06
	Pos Dry	4.16114e+06	1.36258e+06	6.32456e+06	1.36258e+06	3.55656e+06	6.32456e+06	4.74275e+06	6.32456e+06	6.32456e+06	4.4982e+06	2.06357e+06
	5 seconds	293.56	0	29.356	0	0	0	0	20	0	38.1018	96.4193
	15 seconds	0	0	0	0	0	0	0	0	0	0	0
	30 seconds	0	0	0	0	0	0	0	47.4275	0	5.26972	15.8092
	60 seconds	0	0	0	0	0	0	0	0	0	0	0
			1			2			3		average	Stdev
	Transfer	1	2	3	1	2	3	1	2	3
	Pos Inoculmn
	Pos Dry
	5 seconds	63.2456	0	0	0	0	0	0	0	0	7.02728	21.0819
	15 seconds	0	0	0	0	0	0	0	0	0	0	0
	30 seconds	0	0	0	0	0	0	0	0	0	0	0
	60 seconds	0	0	0	0	0	0	0	0	0	0	0
Log10	Wipe		1			2			3		average	Stdev
		1	2	3	1	2	3	1	2	3
	Pos Inoculmn	7.13436	6.92603	6.67603	6.80103	6.80103	6.80103	6.92603	7.13436	6.92603	6.90288	0.15466
	Positive Dried Control	6.61921	6.13436	6.80103	6.13436	6.55103	6.80103	6.67603	6.80103	6.80103	6.59101	0.27457
	5 seconds	2.4677	0	1.4677	0	0	0	0	1.30103	0	0.581825	0.928013
	15 seconds	0	0	0	0	0	0	0	0	0	0	0
	30 seconds	0	0	0	0	0	0	0	1.67603	0	0.186226	0.558677
	60 seconds	0	0	0	0	0	0	0	0	0	0	0
			1			2			3		average	Stdev
	Transfer	1	2	3	1	2	3	1	2	3
	Pos Inoculmn
	Pos Dry
	5 seconds	1.80103	0	0	0	0	0	0	0	0	0.200114	0.600343
	15 seconds	0	0	0	0	0	0	0	0	0	0	0
	30 seconds	0	0	0	0	0	0	0	0	0	0	0
	60 seconds	0	0	0	0	0	0	0	0	0	0	0
	Final
			Lot 1 (2230-041)			Lot2 (2182-188)			Lot3 (2230-042)
		100 Rep 1	100 Rep 2	100 Rep 3	100 Rep 1	100 Rep 2	100 Rep 3	100 Rep 1	100 Rep 2	100 Rep 3
	Negative control	-	-	-	-	-	-	-	-	-
	N+D	-	-	-	-	-	-	-	-	-
	5 seconds	+	+	+	-	+	-	-	-	-
	15 seconds	-	-	-	-	-	-	-	-	-
	30 seconds	-	-	-	-	-	-	-	+	-
	60 seconds	-	-	-	-	-	-	-	-	-
	P1
		GFP (+/-)	GFP (+/-)	GFP (+/-)	GFP (+/-)	GFP (+/-)	GFP (+/-)	GFP (+/-)	GFP (+/-)	GFP (+/-)
		100 Rep 1	100 Rep 2	100 Rep 3	100 Rep 1	100 Rep 2	100 Rep 3	100 Rep 1	100 Rep 2	100 Rep 3
	Negative control	-	-	-	-	-	-	-	-	-
	N+D	-	-	-	-	-	-	-	-	-
	5 seconds	ND	+	ND	-	ND	-	-	-	-
	15 seconds	-	-	-	-	-	-	-	-	-
	30 seconds	-	-	-	-	-	-	-	ND	-
	60 seconds	-	-	-	-	-	-	-	-	-
	P2
		GFP (+/-)	GFP (+/-)	GFP (+/-)	GFP (+/-)	GFP (+/-)	GFP (+/-)	GFP (+/-)	GFP (+/-)	GFP (+/-)
		100 Rep 1	100 Rep 2	100 Rep 3	100 Rep 1	100 Rep 2	100 Rep 3	100 Rep 1	100 Rep 2	100 Rep 3
	Negative control	-	-	-	-	-	-	-	-	-
	N+D	-	-	-	-	-	-	-	-	-
	5 seconds	ND	ND	ND	-	ND	-	-	-	-
	15 seconds	-	-	-	-	-	-	-	-	-
	30 seconds	-	-	-	-	-	-	-	ND	-
	60 seconds	-	-	-	-	-	-	-	-	-

## Sheet: EBOV AHP wipe
	Wipe		1			2			3		average	Stdev
		1	2	3	1	2	3	1	2	3
raw numbers	Pos Inoculmn	6.32456e+06			6.32456e+06			6.32456e+06			6.32456e+06	0
	Pos Dry	2000000	3.55656e+06	4.16114e+06	2.9356e+06	3.3362e+06	6.32456e+06	2000000	4.74275e+06	20000000	5.45076e+06	5.62149e+06
	5 seconds	1362.58	29.356	8433.93	0	0.632456	0	0	84.3393	0	1101.2	2785.72
	15 seconds	11.2468	0	0	0	0	0	0	0	63.2456	8.27693	20.9461
	30 seconds	632.456	0	0	0	0	0	0	63.2456	0	77.3001	209.231
	60 seconds	0	0	0	0	0	0	63.2456	0	0	7.02728	21.0819
											average	Stdev
	Transfer
	Pos Inoculmn
	Pos Dry
	5 seconds	632.456	632.456	632.456	0	0	0	0	0	0	210.819	316.228
	15 seconds	0	0	0	0	0	0	0	0	0	0	0
	30 seconds	11.2468	0	0	0	0	0	0	0	0	1.24965	3.74894
	60 seconds	0	0	0	0	0	0	0	0	0	0	0
	Wipe		1			2			3		average	Stdev
		1	2	3	1	2	3	1	2	3
log10	Pos Inoculmn	6.80103			6.80103			6.80103			6.80103	0
	Positive Dried Control	6.30103	6.55103	6.61921	6.4677	6.52325	6.80103	6.30103	6.67603	7.30103	6.6157	0.304209
	5 seconds	3.13436	1.4677	3.92603	0	-0.19897	0	0	1.92603	0	1.13946	1.55948
	15 seconds	1.05103	0	0	0	0	0	0	0	1.80103	0.316896	0.656179
	30 seconds	2.80103	0	0	0	0	0	0	1.80103	0	0.51134	1.045
	60 seconds	0	0	0	0	0	0	1.80103	0	0	0.200114	0.600343
			1			2			3		average	Stdev
	Transfer	1	2	3	1	2	3	1	2	3
	Pos Inoculmn
	Pos Dry
	5 seconds	2.80103	2.80103	2.80103	0	0	0	0	0	0	0.933677	1.40051
	15 seconds	0	0	0	0	0	0	0	0	0	0	0
	30 seconds	1.05103	0	0	0	0	0	0	0	0	0.116781	0.350343
	60 seconds	0	0	0	0	0	0	0	0	0	0	0
	Final
			Lot 1 (2230-041)			Lot2 (2182-188)			Lot3 (2230-042)
		100 Rep 1	100 Rep 2	100 Rep 3	100 Rep 1	100 Rep 2	100 Rep 3	100 Rep 1	100 Rep 2	100 Rep 3
	Negative control	-	-	-	-	-	-	-	-	-
	N+D
	5 seconds	+	+	+	-	+	-	-	+	-
	15 seconds	+	+	+	-	+	+	-	-	+
	30 seconds	+	+	-	-	-	-	-	+	-
	60 seconds	-	-	-	-	-	-	+	-	-
	P0
		GFP (+/-)	GFP (+/-)	GFP (+/-)	GFP (+/-)	GFP (+/-)	GFP (+/-)	GFP (+/-)	GFP (+/-)	GFP (+/-)
		100 Rep 1	100 Rep 2	100 Rep 3	100 Rep 1	100 Rep 2	100 Rep 3	100 Rep 1	100 Rep 2	100 Rep 3
	Negative control	-	-	-	-	-	-	-	-	-
	N+D
	5 seconds	+	+	+	-	+	-	-	+	-
	15 seconds	+	+	+	-	+	+	-	-	+
	30 seconds	+	+	-	-	-	-	-	+	-
	60 seconds	-	-	-	-	-	-	+	-	-
	P1
		GFP (+/-)	GFP (+/-)	GFP (+/-)	GFP (+/-)	GFP (+/-)	GFP (+/-)	GFP (+/-)	GFP (+/-)	GFP (+/-)
		100 Rep 1	100 Rep 2	100 Rep 3	100 Rep 1	100 Rep 2	100 Rep 3	100 Rep 1	100 Rep 2	100 Rep 3
	Negative control	-	-	-	-	-	-	-	-	-
	N+D
	5 seconds	ND	ND	ND	-	ND	-	-	ND	-
	15 seconds	ND	ND	ND	-	ND	ND	-	-	ND
	30 seconds	ND	ND	-	-	-	-	-	ND	-
	60 seconds	-	-	-	-	-	-	ND	-	-

## Sheet: VSV DMEM control wipe
	Wipe		1			2			3		average	Stdev
		1	2	3	1	2	3	1	2	3
raw numbers	Pos Inoculmn				6.32456e+06			6.32456e+06			6.32456e+06	0
	Pos Dry	632456	1.36258e+06		843393	632456	1.12468e+06	136258	293560	843393	733598	404190
	5 seconds	29356	13625.8	29356	9612.76	4742.75	6324.56	2000	8433.93	843.393	11588.4	10789.7
	15 seconds	1362.58	9612.76	8433.93	4742.75	1362.58	2935.6	1124.68	632.456	2935.6	3682.55	3290.01
	30 seconds	6324.56	4161.14	961.276	843.393	4742.75	8433.93	1362.58	4161.14	2935.6	3769.59	2561.15
	60 seconds	6324.56	4161.14	3556.56	2935.6	474.275	4742.75	1362.58	1362.58	632.456	2839.17	2026.88
			1			2			3		average	Stdev
	Transfer	1	2	3	1	2	3	1	2	3
	Pos Inoculmn
	Pos Dry
	5 seconds	13625.8	41611.4	6324.56	2935.6	4161.14	35565.6	632.456	4742.75	2935.6	12503.9	15298.7
	15 seconds	9612.76	6324.56	4161.14	1499.79	4161.14	843.393	843.393	6324.56	2935.6	4078.48	2949.98
	30 seconds	2935.6	4742.75	2935.6	2935.6	4161.14	6324.56	632.456	84.3393	1362.58	2901.62	2004.71
	60 seconds	4742.75	2935.6	2000	4161.14	4742.75	4161.14	843.393	1362.58	632.456	2842.42	1676.63
	Wipe		1			2			3		average	Stdev
		1	2	3	1	2	3	1	2	3
log10	Pos Inoculmn				6.80103			6.80103			6.80103	0
	Pos Dry	5.80103	6.13436		5.92603	5.80103	6.05103	5.13436	5.4677	5.92603	5.7802	0.328839
	5 seconds	4.4677	4.13436	4.4677	3.98285	3.67603	3.80103	3.30103	3.92603	2.92603	3.85364	0.506831
	15 seconds	3.13436	3.98285	3.92603	3.67603	3.13436	3.4677	3.05103	2.80103	3.4677	3.40457	0.406703
	30 seconds	3.80103	3.61921	2.98285	2.92603	3.67603	3.92603	3.13436	3.61921	3.4677	3.46138	0.362238
	60 seconds	3.80103	3.61921	3.55103	3.4677	2.67603	3.67603	3.13436	3.13436	2.80103	3.31787	0.399339
			1			2			3		average	Stdev
	Transfer	1	2	3	1	2	3	1	2	3
	Pos Inoculmn
	Pos Dry
	5 seconds	4.13436	4.61921	3.80103	3.4677	3.61921	4.55103	2.80103	3.67603	3.4677	3.79303	0.571551
	15 seconds	3.98285	3.80103	3.61921	3.17603	3.61921	2.92603	2.92603	3.80103	3.4677	3.4799	0.387952
	30 seconds	3.4677	3.67603	3.4677	3.4677	3.61921	3.80103	2.80103	1.92603	3.13436	3.26231	0.584178
	60 seconds	3.67603	3.4677	3.30103	3.61921	3.67603	3.61921	2.92603	3.13436	2.80103	3.35785	0.33557

## Sheet: VSV QAC wipe
	Wipe		1			2			3		average	Stdev
		1	2	3	1	2	3	1	2	3
raw numbers	Pos Inoculmn	2.9356e+06			1.36258e+06			1.36258e+06			1.88692e+06	908180
	Pos Dry	1.36258e+06	632456	1.36258e+06	136258	632456	416114	136258	474275	961276	679362	463512
	5 seconds	0	0	0	0	0	0	0	0	0	0	0
	15 seconds	0	0	0	0	0	0	0	0	0	0	0
	30 seconds	0	0	0	0	0	0	0	0	0	0	0
	60 seconds	0	0	0	0	0	0	0	0	0	0	0
			1			2			3		average	Stdev
	Transfer	1	2	3	1	2	3	1	2	3
	Pos Inoculmn
	Pos Dry
	5 seconds	0	0	0	0	0	0				0	0
	15 seconds	0	0	0	0	0	0				0	0
	30 seconds	0	0	0	0	0	0				0	0
	60 seconds	0	0	0	0	0	0				0	0
	Wipe		1			2			3		average	Stdev
		1	2	3	1	2	3	1	2	3
log10	Pos Inoculmn	6.4677									6.4677	#DIV/0!
	Positive Dried Control	6.13436	5.80103	6.13436							6.02325	0.19245
	5 seconds	0	0	0							0	0
	15 seconds	0	0	0							0	0
	30 seconds	0	0	0							0	0
	60 seconds	0	0	0							0	0
			1			2			3		average	Stdev
	Transfer	1	2	3	1	2	3	1	2	3
	Pos Inoculmn
	Pos Dry
	5 seconds	0	0	0							0	0
	15 seconds	0	0	0							0	0
	30 seconds	0	0	0							0	0
	60 seconds	0	0	0							0	0
	Final
			Assay 1			Assay 2			Assay 3
		100 Rep 1	100 Rep 2	100 Rep 3	100 Rep 1	100 Rep 2	100 Rep 3	100 Rep 1	100 Rep 2	100 Rep 3
	Negative control	-	-	-	-	-	-	-	-	-
	N+D	-	-	-	-	-	-	-	-	-
	5 seconds	-	-	-	-	-	-	-	-	-
	15 seconds	-	-	-	-	-	-	-	-	-
	30 seconds	-	-	-	-	-	-	-	-	-
	60 seconds	-	-	-	-	-	-	-	-	-

## Sheet: VSV AHP wipe
	Wipe		1			2			3		average	Stdev
		1	2	3	1	2	3	1	2	3
raw numbers	Pos Inoculmn						8.43393e+07			8.43393e+06	4.63866e+07	5.36732e+07
	Pos Dry	136258	136258	293560	2.9356e+07	4.74275e+07	4.16114e+07	416114	843393	632456	1.34281e+07	2.00662e+07
	5 seconds	0	0	0	#DIV/0!	#DIV/0!	#DIV/0!	#DIV/0!	#DIV/0!	#DIV/0!	#DIV/0!	#DIV/0!
	15 seconds	0	0	0	#DIV/0!	#DIV/0!	#DIV/0!	#DIV/0!	#DIV/0!	#DIV/0!	#DIV/0!	#DIV/0!
	30 seconds	0	0	0	#DIV/0!	#DIV/0!	#DIV/0!	#DIV/0!	#DIV/0!	#DIV/0!	#DIV/0!	#DIV/0!
	60 seconds	0	0	0	#DIV/0!	#DIV/0!	#DIV/0!	#DIV/0!	#DIV/0!	#DIV/0!	#DIV/0!	#DIV/0!
			1			2			3		average	Stdev
	Transfer	1	2	3	1	2	3	1	2	3
	Pos Inoculmn
	Pos Dry
	5 seconds	0	0	0	0	0	0	0	0	0	0	0
	15 seconds	0	0	0	0	0	0	0	0	0	0	0
	30 seconds	0	0	0	0	0	0	0	0	0	0	0
	60 seconds	0	0	0	0	0	0	0	0	0	0	0
	Wipe		1			2			3		average	Stdev
		1	2	3	1	2	3	1	2	3
log10	Pos Inoculmn						7.92603			6.92603	7.42603	0.707107
	Positive Dried Control	5.13436	5.13436	5.4677	7.4677	7.67603	7.61921	5.61921	5.92603	5.80103	6.20507	1.07113
	5 seconds	0	0	0	0	0	#DIV/0!	0	#DIV/0!	0	#DIV/0!	#DIV/0!
	15 seconds	0	0	0	0	0	0	0	0	0	0	0
	30 seconds	0	0	0	0	0	0	0	0	0	0	0
	60 seconds	0	0	0	0	0	0	0	0	0	0	0
			1			2			3		average	Stdev
	Transfer	1	2	3	1	2	3	1	2	3
	Pos Inoculmn
	Pos Dry
	5 seconds	0	0	0	0	0	0	0	0	0	0	0
	15 seconds	0	0	0	0	0	0	0	0	0	0	0
	30 seconds	0	0	0	0	0	0	0	0	0	0	0
	60 seconds	0	0	0	0	0	0	0	0	0	0	0
	Final
			Assay 1			Assay 2			Assay 3
		100 Rep 1	100 Rep 2	100 Rep 3	100 Rep 1	100 Rep 2	100 Rep 3	100 Rep 1	100 Rep 2	100 Rep 3
	Negative control	-	-	-	-	-	-	-	-	-
	N+D	-	-	-	-	-	-	-	-	-
	5 seconds	-	-	-	-	-	-	-	-	-
	15 seconds	-	-	-	-	-	-	-	-	-
	30 seconds	-	-	-	-	-	-	-	-	-
	60 seconds	-	-	-	-	-	-	-	-	-
